# Supplementary material for: The Application of Quaternions to Strap-Down MEMS Sensor Data
Source: Sensors (Basel). 2021 Nov 18;21(22):7658. doi: 10.3390/s21227658 (PMC8621449; doi:10.3390/s21227658)
Supplement: Supplementary file 1 [file sensors-21-07658-s001.zip]

Archive with 1 entries (1 files):
- sensors-1415849-supplementary.mp4
